# Supplementary material for: Detection of Bioactive Peptides’ Signature in Podolica Cow’s Milk
Source: Foods. 2025 Mar 4;14(5):877. doi: 10.3390/foods14050877 (PMC11898676; doi:10.3390/foods14050877)
Supplement: Supplementary file 1 [file foods-14-00877-s001.zip]

Archive with 1 entries (1 files):
- foods-3501111-supplementary.pdf
